# Supplementary material for: Deep vs. Awake Extubation and LMA Removal in Terms of Airway Complications in Pediatric Patients Undergoing Anesthesia: A Systemic Review and Meta-Analysis
Source: J Clin Med. 2018 Oct 14;7(10):353. doi: 10.3390/jcm7100353 (PMC6210687; doi:10.3390/jcm7100353)
Supplement: Supplementary file 1 [file jcm-07-00353-s001.zip]

Archive with 4 entries (4 files):
- Suppl Table 2.docx
- Suppl Figure 1.tif
- Suppl Figure 2.tif
- Suppl Table 1.docx
